# Supplementary material for: Genetic Mapping by Integration of 55K SNP Array and KASP Markers Reveals Candidate Genes for Important Agronomic Traits in Hexaploid Wheat
Source: Front Plant Sci. 2021 Feb 23;12:628478. doi: 10.3389/fpls.2021.628478 (PMC7942297; doi:10.3389/fpls.2021.628478)
Supplement: Supplementary Table 1 — Physical positions of left and right markers of identified QTLs. [file Table_1.xlsx]

## Sheet: TableS1
Table S1 Physical positions of left and right markers of identified QTLs.
QTL	Left Marker	Physical Position (Left Marker)	Right Marker	Physical Position (Right Marker)
qHD2B.1	AX-110960849	245790769	AX-110972149	374430308
qHD3A.1	AX-109580196	55295573	AX-110551014	54865986
qHD5B	AX-111538681	576313233	AX-109870696	610662372
qHD6B	AX-86183685	698048808	AX-110689596	710353122
qHD2B.2	AX-110983186	486060972	AX-111716247	507508248
qHD3A.2	AX-109103063	36554410	AX-108814864	46459299
qHD4A	AX-108917261	600798898	AX-108763710	602048741
qHD1B.1	AX-110448009	544999078	AX-109817665	551111893
qHD1B.2	AX-109622448	605665558	AX-109490479	603085765
qPH2A	AX-108805248	148183120	AX-110671547	142705604
qPH4A	AX-111567358	455296197	AX-109398960	508987965
qPH4B.1	AX-111542943	530500390	AX-86175614	569630638
qPH6B.1	AX-86183685	698048808	AX-110689596	710353122
qPH6B.2	AX-110122533	687564536	AX-111092305	696394423
qPH4B.2	AX-109458638	21477959	AX-111074167	51188063
qPH6B.3	AX-111092305	696394423	AX-86183685	698048808
qTGW3B.1	AX-109536560	603464034	AX-111059512	604271989
qTGW3D	AX-110234451	57095516	AX-94739884	6403184
qTGW4B.1	AX-109637078	520152015	AX-111542943	530500390
qTGW6A.1	AX-110937386	454649409	AX-111013769	496829797
qTGW7A	AX-108759584	642323002	AX-111680717	635387735
qTGW7D	AX-108815937	3790456	AX-111379517	10731587
qTGW3B.2	AX-110971226	665339590	AX-110375013	675645797
qTGW5D	AX-111577847	240500840	AX-95658716	241250931
qTGW6A.2	AX-109868276	609445078	AX-109392684	613768144
qTGW3A	AX-89583101	29031042	AX-111611367	36657625
qTGW3B.3	AX-109418825	423458451	AX-108890155	427596704
qTGW4B.2	AX-108892921	579406277	AX-108871853	582494233
qSL4A	AX-111124943	38843689	AX-108829087	60037796
qSL6A	AX-109505625	114674181	AX-111507391	10496048
qSL7D.1	AX-110975128	203634731	AX-111014383	234517146
qSL3A	AX-109584650	431092191	AX-109983808	442755383
qSL5B.1	AX-109329070	447561663	AX-110531191	441812974
qSL5B.2	AX-109431199	57872340	AX-108985377	50645972
qSL5B.3	AX-108872409	582744191	AX-109581384	579078774
qSL6B	AX-110122533	687564536	AX-111092305	696394423
qSL7D.2	AX-108815937	3790456	AX-111379517	10731587
