# Supplementary material for: Genetic Mapping by Integration of 55K SNP Array and KASP Markers Reveals Candidate Genes for Important Agronomic Traits in Hexaploid Wheat
Source: Front Plant Sci. 2021 Feb 23;12:628478. doi: 10.3389/fpls.2021.628478 (PMC7942297; doi:10.3389/fpls.2021.628478)
Supplement: Supplementary Table 2 — The primers used for KASP assays. [file Table_2.xlsx]

## Sheet: TableS2
Table S2 The primers used for KASP assays.
Marker name	Chromosome	Position	Forward primer 1	Forward primer 2	Reverse primer
3A4b	3A	45125021	ctccacccaggtctgcgC	ctccacccaggtctgcgT	ccaggcggtTAACAAgAagT
3A76b	3A	47548857	gccatttggattaacgaatgcG	gccatttggattaacgaatgcA	gattcataatgcactAaaatgtggC
3A107b	3A	50638843	gcaggaacgatgcatatgctA	gcaggaacgatgcatatgctT	ccactcacatTggcgccG
3A128b	3A	53335352	ctgagccccCaaGttcgaA	ctgagccccCaaGttcgaT	CcGGAaACAaCgaaaaGcaaGTA
3A16	3A	55829506	ttggcatcggctagctacC	ttggcatcggctagctacA	aGtcattatCaccctgCtagttG
3A136	3A	57017334	agatcGttgtttatgtacctgTgtA	agatcGttgtttatgtacctgTgtG	tgtactcccaatatcagctgaaaG
3A149	3A	60006465	agctcatttgattccaagaagctT	agctcatttgattccaagaagctC	ctagaaaacgccgtgccatg
4B5b	4B	520221801	ggacActtggccgTttcA	ggacActtggccgTttcG	ggctaaggtgttctctgggA
4B17	4B	536298215	ttcggtgttgattccAagcCA	ttcggtgttgattccAagcCG	ccaccaaaacgactatGAtgatcgA
4B48	4B	559647884	tcgtctgaactgatcatatccaacC	tcgtctgaactgatcatatccaacT	tgatggacaccttggatcgA
4B242b	4B	562052165	AgctcggggttccattcG	AgctcggggttccattcA	cctgtccatggcgatcgG
4B271b	4B	563627887	gttCgacacctgcccccG	gttCgacacctgcccccT	tgatcgatgcaggtacccC
4B288b	4B	564393308	attgttttgaggatgaaggaacaT	attgttttgaggatgaaggaacaC	gtgccggaaAactaacctcT
4B318b	4B	565742593	gtacaCAAttgagctcaGTtcAT	gtacaCAAttgagctcaGTtcAC	agaagctcatgtagggaatgG
4B362b	4B	570145138	tgtgcttatcctcaaatttgaagaC	tgtgcttatcctcaaatttgaagaT	gctggcaagtgctgttcaA
4B394b	4B	595473971	cgatacctTgagaccatggcG	cgatacctTgagaccatggcA	accaagcatctctggtctggG
6A254b	6A	3913915	tcagcaggaacAtccacgcT	tcagcaggaacAtccacgcC	caccaagtaccccgctctG
6A305b	6A	6735055	agacacaattacatccacaagtcT	agacacaattacatccacaagtcA	tgacaatgtggtgaaaacatacaA
6A381b	6A	9461816	gaacgcgataagccgagG	gaacgcgataagccgagA	aaccctgAcgcccgtAgC
6A13b	6A	10510643	CcctcgatgtcagcAccG	CcctcgatgtcagcAccA	ctcttccgggtgctCaagA
6A41	6A	54407298	gctcgacctcggataccaT	gctcgacctcggataccaG	agTagttacggtggtGcctaT
6A391b	6A	100231529	CgtaTtgggtttgtaggcaatttC	CgtaTtgggtttgtaggcaatttA	agcTgaTgaggttgctAcattA
6A51	6A	114674146	gctttgctacattgtccgtatG	gctttgctacattgtccgtatC	tgctgcaaaaccaGttacataaA
6A419b	6A	141859655	gctccatctccttctgcttC	gctccatctccttctgcttT	gCAtaggccgccccAtcA
6A422b	6A	170011764	GcaGaCgttcatcaacaaCtcC	GcaGaCgttcatcaacaaCtcT	aagccccgaagcctgctg
