# Supplementary material for: Genetic Mapping by Integration of 55K SNP Array and KASP Markers Reveals Candidate Genes for Important Agronomic Traits in Hexaploid Wheat
Source: Front Plant Sci. 2021 Feb 23;12:628478. doi: 10.3389/fpls.2021.628478 (PMC7942297; doi:10.3389/fpls.2021.628478)
Supplement: Supplementary Table 3 — Variance analysis of PH, TGW, and SL in the 400 RIL. ∗∗∗ indicates significance at p ≤ 0.001. [file Table_3.xlsx]

## Sheet: TableS3
Table S3 Variance analysis of PH, TGW, and SL in the 400 RIL.
Trait	Estimated Variance
	Genotype	Year	Genotype × Year
PH	45.8***	11.5***	19.9***
TGW	16.4***	9.5***	11.5***
SL	0.8***	0.1***	0.3***
