# Supplementary material for: Genetic Mapping by Integration of 55K SNP Array and KASP Markers Reveals Candidate Genes for Important Agronomic Traits in Hexaploid Wheat
Source: Front Plant Sci. 2021 Feb 23;12:628478. doi: 10.3389/fpls.2021.628478 (PMC7942297; doi:10.3389/fpls.2021.628478)
Supplement: Supplementary Table 4 — MET analysis of QTLs by environment interactions. QTL with a LOD (AbyE) >2.5 was significant interaction with environment. [file Table_4.xlsx]

## Sheet: TableS4
Table S4 MET analysis of QTLs by environment interactions.
QTL	Position	LeftMarker	RightMarker	LOD(A)a	LOD(AbyE)b	PVE(A)c	PVE(AbyE)d	Adde
qHD1B.1	2	AX-110448009	AX-109817665	4.2175	0.8991	2.4036	0.2867	0.2633
qHD1B.2	110	AX-109622448	AX-109490479	3.6852	2.9576	2.1136	0.9723	0.2637
qHD2B.1	59	AX-110960849	AX-110972149	1.3738	2.6881	0.7776	0.8698	0.1459
qHD2B.2	68	AX-110983186	AX-111716247	4.234	0.9034	2.4028	1.3872	0.2579
qHD3A.1	79	AX-109103063	AX-108814864	3.589	1.533	1.3893	1.5307	0.2374
qHD4A	149	AX-108917261	AX-108763710	3.9888	0.6838	1.5354	1.1591	0.2441
qHD5B	88	AX-111538681	AX-109870696	74.4605	8.901	44.3478	7.277	1.3261
qHD6B	116	AX-86183685	AX-110689596	16.8899	2.3327	6.6848	0.0117	-0.5104
qPH2A	65	AX-108805248	AX-110671547	5.0367	1.722	3.4344	0.0538	1.6749
qPH4A	133	AX-111567358	AX-109398960	4.1866	2.7433	3.2828	0.0834	-1.4529
qPH4B.2	36	AX-109458638	AX-111074167	3.1721	0.8268	2.3916	3.1633	1.2558
qPH4B.1	51	AX-111542943	AX-86175614	16.1181	17.1041	13.109	3.2072	2.9689
qPH6B.3	109	AX-110122533	AX-111092305	4.6359	0.5449	3.5287	2.4889	1.479
qPH6B.1	119	AX-86183685	AX-110689596	0.7123	2.674	0.5636	0.6763	0.5907
qTGW3A	75	AX-89583101	AX-111611367	4.3743	0.9178	4.7202	0.5732	-0.8536
qTGW3B.3	24	AX-109418825	AX-108890155	3.2041	2.7175	3.4687	2.1831	0.7253
qTGW3B.2	37	AX-110971226	AX-110375013	3.5865	1.985	3.8651	5.5866	0.7636
qTGW3D	51	AX-110234451	AX-94739884	3.8046	2.1321	4.0343	0.5968	0.7966
qTGW4B.1	50	AX-109637078	AX-111542943	12.5098	7.265	11.3371	4.5986	1.46
qTGW5D	12	AX-111577847	AX-95658716	7.2571	0.0018	7.898	1.5329	1.0896
qTGW6A.1	110	AX-110937386	AX-111013769	2.1699	2.0583	2.311	0.8015	0.5956
qTGW6A.2	168	AX-109868276	AX-109392684	5.2354	0.1347	5.6707	1.5978	0.921
qTGW7A	139	AX-108759584	AX-111680717	3.1663	1.6642	3.4073	0.5366	-0.7165
qTGW7D	0	AX-108815937	AX-111379517	3.9858	1.6618	4.2998	0.5445	0.8029
qSL3A	88	AX-109584650	AX-109983808	2.2372	1.7219	1.5011	1.3333	0.1084
qSL4A	126	AX-111124943	AX-108829087	2.8859	0.8903	1.9277	0.584	0.1244
qSL5B.1	11	AX-109329070	AX-110531191	3.2417	4.2029	2.1621	3.3517	0.1273
qSL5B.2	25	AX-109431199	AX-108985377	13.8982	2.0963	9.9795	2.7519	-0.2733
qSL5B.3	86	AX-108872409	AX-109581384	11.8608	1.6735	8.4346	2.3052	-0.2553
qSL6A	29	AX-109505625	AX-111507391	28.3513	0.4849	18.5533	0.3951	0.4085
qSL6B	110	AX-110122533	AX-111092305	7.4285	4.5607	5.0935	4.1587	0.1952
qSL7D.2	0	AX-108815937	AX-111379517	5.3746	1.6223	3.6638	1.4731	-0.1665
qSL7D.1	165	AX-110975128	AX-111014383	4.7796	1.188	3.2173	0.8245	-0.1565
a LOD score for additive and dominance effects; b LOD score for additive and dominance by environment effects; c Phenotypic variation explained by additive and dominance effect; d Phenotypic variation explained by additive and dominance by environment effects for the corresponding QTL. e Additive effect of the corresponding QTL.
