# Supplementary material for: Genetic Mapping by Integration of 55K SNP Array and KASP Markers Reveals Candidate Genes for Important Agronomic Traits in Hexaploid Wheat
Source: Front Plant Sci. 2021 Feb 23;12:628478. doi: 10.3389/fpls.2021.628478 (PMC7942297; doi:10.3389/fpls.2021.628478)
Supplement: Supplementary Table 5 — High-confidence genes located between markers 4B271b and 4B288b. [file Table_5.xlsx]

## Sheet: TableS5
Table S5 High confidence genes between markers 4B271b and 4B288b.
Chrom	Start	END	Gene	Strand	Function description	Domain
chr4B	563.639482Mb	563.6397Mb	TraesCS4B01G463000LC	-	DNA-(apurinic or apyrimidinic site) lyase	null
chr4B	563.678348Mb	563.6788Mb	TraesCS4B01G463100LC	+	RNA-directed DNA polymerase (reverse transcriptase)-related family protein	PF13966: zinc-binding in reverse transcriptase
chr4B	563.785408Mb	563.786427Mb	TraesCS4B01G280800	+	40S ribosomal protein S27	PF01667: Ribosomal protein S27
chr4B	563.791508Mb	563.792179Mb	TraesCS4B01G463200LC	+	Retrotransposon protein, putative, unclassified	null
chr4B	563.793354Mb	563.793638Mb	TraesCS4B01G463300LC	+	EXS (ERD1/XPR1/SYG1) family protein	null
chr4B	563.794429Mb	563.795004Mb	TraesCS4B01G463400LC	+	Retrotransposon protein, putative, unclassified	PF13966: zinc-binding in reverse transcriptase
chr4B	563.80008Mb	563.805523Mb	TraesCS4B01G280900	-	Beta-galactosidase	PF01301: Glycosyl hydrolases family 35; PF02140: Galactose binding lectin domain
chr4B	563.812303Mb	563.812698Mb	TraesCS4B01G463500LC	-	RING/U-box superfamily protein	null
chr4B	563.813037Mb	563.813608Mb	TraesCS4B01G463600LC	-	Serine/threonine-protein phosphatase 7 long form-like protein	PF10536: Plant mobile domain
chr4B	563.856198Mb	563.856512Mb	TraesCS4B01G463700LC	+	Ferredoxin--NADP reductase 2	null
chr4B	563.99494Mb	563.995437Mb	TraesCS4B01G463800LC	-	S-acyltransferase	PF01529: DHHC palmitoyltransferase
chr4B	564.075528Mb	564.077979Mb	TraesCS4B01G281000	-	Histidine-containing phosphotransfer protein	PF01627: Hpt domain
chr4B	564.133284Mb	564.141377Mb	TraesCS4B01G463900LC	+	Protein ARABIDILLO 1	PF00514: Armadillo/beta-catenin-like repeat
chr4B	564.143039Mb	564.161477Mb	TraesCS4B01G281100	+	60S ribosomal protein L5	PF14204: Ribosomal L18 C-terminal region
chr4B	564.223159Mb	564.223788Mb	TraesCS4B01G281200	-	Protein PAM68, chloroplastic	PF11947: Protein of unknown function (DUF3464)
chr4B	564.382155Mb	564.383524Mb	TraesCS4B01G281300	+	Tribbles homolog 3	PF07762: Protein of unknown function (DUF1618)
chr4B	564.383823Mb	564.395728Mb	TraesCS4B01G281400	-	Ubiquitin carboxyl-terminal hydrolase family protein, expressed	PF04781: Protein of unknown function (DUF627); PF04780: Protein of unknown function (DUF629); PF00443: Ubiquitin carboxyl-terminal hydrolase
