# Supplementary material for: Genetic Mapping by Integration of 55K SNP Array and KASP Markers Reveals Candidate Genes for Important Agronomic Traits in Hexaploid Wheat
Source: Front Plant Sci. 2021 Feb 23;12:628478. doi: 10.3389/fpls.2021.628478 (PMC7942297; doi:10.3389/fpls.2021.628478)
Supplement: Supplementary Table 6 — SNPs identified using RNA-seq data for LX987 and eh1 in the mapped region of chromosome 4B. [file Table_6.xlsx]

## Sheet: TableS6
Table S6 SNPs identified using RNA-seq data for LX987 and eh1 in the mapped region of chromosome 4B.
Chromosome	Position	LX987	MUT	Gene	Strand	Effect	AA_change	Score
chr4B	563627887	T	G	TraesCS4B01G280700.1	-	synonymous_variant	R-Arg383R-Arg
chr4B	563628520	C	T	TraesCS4B01G280700.1	-	missense_variant	G-Gly199D-Asp	-1
chr4B	563629065	G	A	TraesCS4B01G280700.1	-	synonymous_variant	G-Gly17G-Gly
chr4B	563629161	T	C	TraesCS4B01G280700.1	-	UTR_variant
chr4B	563629578	A	G	TraesCS4B01G280700.1	-	UTR_variant
chr4B	563630104	G	T	TraesCS4B01G280700.1	-	UTR_variant
chr4B	563785338	C	G	TraesCS4B01G280800.1	+	UTR_variant
chr4B	563785660	T	C	TraesCS4B01G280800.1	+	intron_variant
chr4B	563786088	A	G	TraesCS4B01G280800.1	+	intron_variant
chr4B	563786382	A	G	TraesCS4B01G280800.1	+	synonymous_variant	K-Lys72K-Lys
chr4B	563786588	G	C	TraesCS4B01G280800.1	+	UTR_variant
chr4B	563800006	C	T	TraesCS4B01G280900.1	-	UTR_variant
chr4B	564143682	T	C	intergene	+	InterGene
chr4B	564151349	A	G	TraesCS4B01G281100.1	+	missense_variant	K-Lys34R-Arg	2
chr4B	564223223	A	C	TraesCS4B01G281200.1	-	missense_variant	L-Leu189W-Trp	-2
chr4B	564223839	G	T	TraesCS4B01G281200.1	-	UTR_variant
chr4B	564388305	A	T	TraesCS4B01G281400.1	-	synonymous_variant	G-Gly1255G-Gly
chr4B	564393308	G	A	TraesCS4B01G281400.1	-	synonymous_variant	H-His807H-His
