# Supplementary material for: Genetic Mapping by Integration of 55K SNP Array and KASP Markers Reveals Candidate Genes for Important Agronomic Traits in Hexaploid Wheat
Source: Front Plant Sci. 2021 Feb 23;12:628478. doi: 10.3389/fpls.2021.628478 (PMC7942297; doi:10.3389/fpls.2021.628478)
Supplement: Supplementary Table 7 — High-confidence genes located between markers 3A128b and 3A16. [file Table_7.xlsx]

## Sheet: TableS7
Table S7 High confidence genes between markers 3A128b and 3A16.
Chrom	Start	END	Gene	Strand	Function description	Domain
chr3A	53.342495Mb	53.344703Mb	TraesCS3A01G082800	-	Gap junction beta-4 protein isoform 1	null
chr3A	53.414168Mb	53.416181Mb	TraesCS3A01G082900	-	Cytochrome P450 family protein	PF00067: Cytochrome P450
chr3A	53.554029Mb	53.556099Mb	TraesCS3A01G083000	-	Thylakoid lumenal 17.9 kDa protein, chloroplastic	null
chr3A	53.557344Mb	53.557661Mb	TraesCS3A01G083100	+	Retrotransposon protein, putative, LINE subclass	null
chr3A	53.559414Mb	53.561405Mb	TraesCS3A01G083200	+	Non specific phospholipase C	PF04185: Phosphoesterase family
chr3A	53.56692Mb	53.567132Mb	TraesCS3A01G083300	+	transmembrane protein, putative (DUF 3339)	PF11820: Protein of unknown function (DUF3339)
chr3A	53.568768Mb	53.568986Mb	TraesCS3A01G083400	+	transmembrane protein, putative (DUF 3339)	PF11820: Protein of unknown function (DUF3339)
chr3A	53.56952Mb	53.573377Mb	TraesCS3A01G083500	-	P-loop containing nucleoside triphosphate hydrolases superfamily protein	null
chr3A	53.738641Mb	53.740813Mb	TraesCS3A01G083600	+	Cytochrome P450	PF00067: Cytochrome P450
chr3A	53.832244Mb	53.8339Mb	TraesCS3A01G083700	-	Chaperone protein dnaJ	PF00226: DnaJ domain
chr3A	53.838186Mb	53.84202Mb	TraesCS3A01G083800	-	RNA recognition motif-containing family protein	PF00630: Filamin/ABP280 repeat; PF00076: RNA recognition motif. (a.k.a. RRM, RBD, or RNP domain)
chr3A	54.232013Mb	54.23321Mb	TraesCS3A01G083900	-	Xyloglucan endotransglucosylase/hydrolase	PF00722: Glycosyl hydrolases family 16; PF06955: Xyloglucan endo-transglycosylase (XET) C-terminus
chr3A	54.283987Mb	54.285153Mb	TraesCS3A01G084000	-	Xyloglucan endotransglucosylase/hydrolase	PF00722: Glycosyl hydrolases family 16; PF06955: Xyloglucan endo-transglycosylase (XET) C-terminus
chr3A	54.325846Mb	54.326793Mb	TraesCS3A01G084100	-	Transmembrane protein 45B	PF04819: Family of unknown function (DUF716)
chr3A	54.466554Mb	54.467092Mb	TraesCS3A01G084200	-	Benzoate--CoA ligase, peroxisomal	null
chr3A	54.65542Mb	54.657914Mb	TraesCS3A01G084300	+	Snurportin-1	null
chr3A	54.658313Mb	54.659969Mb	TraesCS3A01G084400	-	Enolase-phosphatase E1	PF00702: haloacid dehalogenase-like hydrolase
chr3A	54.661872Mb	54.663716Mb	TraesCS3A01G084500	-	Protease HtpX	PF01435: Peptidase family M48
chr3A	54.666575Mb	54.669058Mb	TraesCS3A01G084600	-	Pentatricopeptide repeat-containing protein	PF13041: PPR repeat family; PF01535: PPR repeat
chr3A	54.804527Mb	54.806313Mb	TraesCS3A01G084700	+	Cytochrome P450 family protein	PF00067: Cytochrome P450
chr3A	54.87474Mb	54.876034Mb	TraesCS3A01G084800	-	Cytochrome P450 family protein	PF00067: Cytochrome P450
chr3A	54.878577Mb	54.87934Mb	TraesCS3A01G084900	-	Transferase, transferring glycosyl groups	null
chr3A	54.883449Mb	54.885911Mb	TraesCS3A01G085000	-	Pentatricopeptide repeat-containing family protein	PF01535: PPR repeat; PF13041: PPR repeat family; PF12854: PPR repeat; PF14432: DYW family of nucleic acid deaminases
chr3A	54.937422Mb	54.93782Mb	TraesCS3A01G085100	+	Ribonuclease H-like superfamily protein	null
chr3A	54.938943Mb	54.94215Mb	TraesCS3A01G085200	-	Disease resistance protein RPM1	PF00931: NB-ARC domain
chr3A	55.031272Mb	55.035428Mb	TraesCS3A01G085300	+	NADPH--cytochrome P450 reductase	PF00258: Flavodoxin; PF00667: FAD binding domain; PF00175: Oxidoreductase NAD-binding domain
chr3A	55.035634Mb	55.039862Mb	TraesCS3A01G085400	-	Glutamate decarboxylase	PF00282: Pyridoxal-dependent decarboxylase conserved domain
chr3A	55.046008Mb	55.049426Mb	TraesCS3A01G085500	-	bZIP transcription factor, putative (DUF1664)	PF07889: Protein of unknown function (DUF1664)
chr3A	55.086259Mb	55.087619Mb	TraesCS3A01G085600	-	30S ribosomal protein S7	PF00177: Ribosomal protein S7p/S5e
chr3A	55.223622Mb	55.255799Mb	TraesCS3A01G085700	+	Trehalose 6-phosphate phosphatase	PF01657: Salt stress response/antifungal; PF02358: Trehalose-phosphatase
chr3A	55.483923Mb	55.484642Mb	TraesCS3A01G085800	+	Interleukin-4	null
chr3A	55.502608Mb	55.505325Mb	TraesCS3A01G085900	-	Monocopper oxidase-like protein SKU5	PF07732: Multicopper oxidase; PF00394: Multicopper oxidase; PF07731: Multicopper oxidase
chr3A	55.558213Mb	55.563092Mb	TraesCS3A01G086000	-	Sesquiterpene synthase	PF03936: Terpene synthase family, metal binding domain
chr3A	55.706029Mb	55.70798Mb	TraesCS3A01G086100	-	Cytochrome P450	PF00067: Cytochrome P450
chr3A	55.716008Mb	55.71926Mb	TraesCS3A01G086200	+	transmembrane protein	null
chr3A	55.722819Mb	55.723667Mb	TraesCS3A01G086300	-	Disease resistance protein	PF00931: NB-ARC domain
chr3A	55.737613Mb	55.740569Mb	TraesCS3A01G086400	+	R3H domain containing protein	PF01424: R3H domain; PF12752: SUZ domain
chr3A	55.743063Mb	55.743723Mb	TraesCS3A01G086500	+	cDNA, clone: J090004K22, full insert sequence	null
