# Supplementary material for: Genetic Mapping by Integration of 55K SNP Array and KASP Markers Reveals Candidate Genes for Important Agronomic Traits in Hexaploid Wheat
Source: Front Plant Sci. 2021 Feb 23;12:628478. doi: 10.3389/fpls.2021.628478 (PMC7942297; doi:10.3389/fpls.2021.628478)
Supplement: Supplementary Table 8 — SNPs identified using RNA-seq data for LX987 and eh1 in the mapped region of chromosome 3A. [file Table_8.xlsx]

## Sheet: TableS8
Table S8 SNPs identified using RNA-seq data for LX987 and eh1 in the mapped region of chromosome 3A.
Gene	Position	Strand	LX987	MUT	Effect	AA_change	Score
intergene	53335352	+	T	A	I
TraesCS3A01G082800.1	53342737	-	A	G	missense_variant	V-Val331A-Ala	0
TraesCS3A01G083000.1	53554188	-	C	T	synonymous_variant	V-Val171V-Val
TraesCS3A01G085200.1	54941529	-	G	A	synonymous_variant	H-His88H-His
TraesCS3A01G086400.1	55737710	+	C	T	UTR_variant
TraesCS3A01G086400.1	55737729	+	T	G	UTR_variant
TraesCS3A01G086400.1	55739820	+	T	C	missense_variant	Ser-S267Pro-P	-1
TraesCS3A01G086400.1	55739826	+	G	A	missense_variant	Gly-G269Ser-S	0
TraesCS3A01G086500.1	55743418	+	T	G	missense_variant	His-H93Gln-Q	0
