# Supplementary material for: Genetic Mapping by Integration of 55K SNP Array and KASP Markers Reveals Candidate Genes for Important Agronomic Traits in Hexaploid Wheat
Source: Front Plant Sci. 2021 Feb 23;12:628478. doi: 10.3389/fpls.2021.628478 (PMC7942297; doi:10.3389/fpls.2021.628478)
Supplement: Supplementary Table 9 — Correlation coefficient analyses of HD, PH, TGW, and SL among different years. [file Table_9.xlsx]

## Sheet: TableS9
Table S9 Correlation coefficient analyses of HD, PH, TGW, and SL among different years.
Traits	2016-2017	2016-2018	2017-2018
HD	0.690561	0.660474	0.683496
PH	0.642267	0.674828	0.772622
TGW	0.70026	0.728099	0.730225
SL	-	0.661278	-
